# Supplementary material for: Diabetes and respiratory diseases as comorbid conditions in COVID-19 patients from Kazakhstan: a retrospective pilot study
Source: PeerJ. 2025 Dec 16;13:e20413. doi: 10.7717/peerj.20413 (PMC12716145; doi:10.7717/peerj.20413)
Supplement: Supplemental Information 2 — This data dictionary defines every variable in the de-identified EMR dataset of 292 adult COVID-19 hospitalizations in Almaty (2021–2022), including variable name, label, definition, units, coding schemes (e.g., 0/1 or 1/2 with category labels), allowed values/ranges, and missing-value conventions. It also reports non-missing/missing counts, unique values, and example entries. The dictionary maps 1:1 to the single worksheet (“Sheet2”) and supports reproducibility of descriptive statistics, bivariate tests, and multivariable models reported in the manuscript. [file peerj-13-20413-s002.xlsx]

## Sheet: Supplementary File 1. Data Dict
variable_name	variable_label	description/definition	type	units	allowed_values_or_range	coding_notes	non_missing_n	missing_n	missing_pct	unique_values	min	max	example_values	status
Age code	Age group (coded)	Age category code at admission; recode to analysis groups (e.g., 18–44; 45–60; >60) as per manuscript.	float	years (grouped)	Codes: 1, 2, 3, 4, 5	Original codes observed: [1.0, 2.0, 3.0, 4.0, 5.0] — PLEASE PROVIDE exact mapping	153	138	47.42	5	1	5	2.0, 1.0, 5.0, 3.0, 4.0	NEEDS CONFIRMATION
Alive-1 Dead-2	Vital status at discharge	In-hospital outcome status coded as alive or dead at discharge.	float		Codes: 1, 2	1=Alive; 2=Dead	290	1	0.34	2	1	2	1.0, 2.0	CONFIRMED FROM HEADER
Sex code (Male 1, Female 2)	Sex (at admission)	Recorded biological sex at hospital admission.	float		Codes: 1, 2	1=Male; 2=Female	290	1	0.34	2	1	2	2.0, 1.0	CONFIRMED FROM HEADER
Nationality Code (1. Kazakh (-shka) 2. Russian 3. Korean (-yanka) 4. Others (write in)) "	Nationality	Self-reported nationality as recorded in medical records.	float		Codes: 1, 2, 3, 4	1=Kazakh (-shka) 2. Russian 3. Korean (-yanka) 4. Others (write in)	269	22	7.56	4	1	4	1.0, 2.0, 4.0, 3.0	CONFIRMED FROM HEADER
Marital status code (Single 1, Married 2, Married 3)	Marital status	Marital status as recorded in medical records.	float		Codes: 1, 2, 3	1=Single; 2=Married; 3=Divorced	30	261	89.69	3	1	3	1.0, 2.0, 3.0	CHECK HEADER MAPPING
DM_code(1yes,2no)	Diabetes mellitus (any type)	Presence of physician-diagnosed diabetes mellitus at admission or in chart history.	float		Codes: 1, 2	1=Yes; 2=No	280	11	3.78	2	1	2	2.0, 1.0	CONFIRMED FROM HEADER
Pneumonia code(1yes,2no)	Pneumonia (clinical/radiologic)	Pneumonia diagnosis recorded in chart (clinical and/or radiologic).	integer		Codes: 1, 2	1=Yes; 2=No	291	0	0	2	1	2	2, 1	CONFIRMED FROM HEADER
Chronic bronch disease code (1yes,2no)	Chronic bronchial disease	Chronic bronchial/respiratory disease as recorded (e.g., chronic bronchitis/COPD).	float		Codes: 1, 2	1=Yes; 2=No	288	3	1.03	2	1	2	2.0, 1.0	CONFIRMED FROM HEADER
Exodus COVID-19 CODE	COVID-19 discharge outcome (coded)	COVID-19 clinical outcome at discharge, coded in the hospital EMR. Provide full mapping per CRF.	float		Codes: 1, 2, 3, 5	Observed codes: [1.0, 2.0, 3.0, 5.0] — PLEASE PROVIDE mapping	134	157	53.95	4	1	5	1.0, 2.0, 5.0, 3.0	NEEDS CONFIRMATION
